# Supplementary material for: In Situ Construction of 2D/2D g-C3N4/rGO Hybrid Photocatalysts for Efficient Ciprofloxacin Degradation
Source: Nanomaterials (Basel). 2025 Oct 28;15(21):1641. doi: 10.3390/nano15211641 (PMC12608163; doi:10.3390/nano15211641)
Supplement: Supplementary file 1 [file nanomaterials-15-01641-s001.zip]

Archive with 1 entries (1 files):
- nanomaterials-3935246-supplementary.pdf
